# Supplementary material for: COVID-19 and mental health deterioration by ethnicity and gender in the UK
Source: PLoS One. 2021 Jan 6;16(1):e0244419. doi: 10.1371/journal.pone.0244419 (PMC7787387; doi:10.1371/journal.pone.0244419)
Supplement: S1 File — (ZIP) [file pone.0244419.s005.zip]

Archive with 6 entries (5 files):
- S1_Replication_Files/
- S1_Replication_Files/data_append_SI.do
- S1_Replication_Files/data_preparation_SI.do
- S1_Replication_Files/Figures_1_4_SI.do
- S1_Replication_Files/readme_PLOS_ONE.txt
- S1_Replication_Files/Tables_1_6_SI.do
