# Supplementary material for: COVID-19 and mental health deterioration by ethnicity and gender in the UK
Source: PLoS One. 2021 Jan 6;16(1):e0244419. doi: 10.1371/journal.pone.0244419 (PMC7787387; doi:10.1371/journal.pone.0244419)
Supplement: S1 File — (ZIP) [file pone.0244419.s005.zip › S1_Replication_Files/data_append_SI.do]

********************************************************************************
*** COVID-19 and mental health deterioration by ethnicity and gender in the UK
*** Authors: E. Proto & C. Quintana-Domeque
*** This version: November 25, 2020
********************************************************************************
**** UKHLS PLOS ONE dataset: Wave 9 (2017-2019) and April 2020 (Covid-19) survey
**** Last version of the data downloaded on: November 23, 2020
********************************************************************************
**** More info on the data source: Understanding Society COVID-19 USER GUIDE
**** Version 4.0, September 2020
********************************************************************************
***File 1 out of 4: data_append_PLOS_ONE.do
********************************************************************************

clear all

version 16.0

***** Path *********************************************************************

global path "..\data"

set maxvar 9000

**** Appending April 2020 (Covid-19) wave with Wave 9 (2017-2019) **************  

**** Use April 2020 (Covid-19) wave ********************************************

use "$path\ca_indresp_w.dta", clear 

rename ca_* *

gen wave_covid =1 

save "$path\temp_indresp_w.dta", replace  

**** Use Wave 9 (2017-2019) wave ***********************************************

use "$path\i_indresp.dta"

rename i_* *

gen wave_covid = 0

append using "$path\temp_indresp_w.dta" 

label variable wave_covid "=1 if April 2020, =0 if 2017-2019 (wave 9)"

label define wave_covidl 0 "2017-2019 (wave 9)"  1 "April 2020"

label values wave_covid wave_covidl 


**** Panel identifier: 1 if 2 observations for the same individual, 0 otherwise*

sort pidp wave_covid

gen panel_wave_temp = 1 if  pidp[_n]==pidp[_n+1] 

by pidp (wave_covid): egen panel_wave = min(panel_wave_temp)

replace panel_wave=0 if panel_wave==.

drop panel_wave_temp

label variable panel_wave "=1 if observed twice, =0 if observed once"

label define panel_wavel 0 "Observed once (cross-section)"  1 "Observed twice (panel)"

label values panel_wave panel_wavel 

save "$path\wave_9_April_2020.dta", replace  

erase "$path\temp_indresp_w.dta"

********************************************************************************
**END OF APPEND FILE**
********************************************************************************
