# Supplementary material for: COVID-19 and mental health deterioration by ethnicity and gender in the UK
Source: PLoS One. 2021 Jan 6;16(1):e0244419. doi: 10.1371/journal.pone.0244419 (PMC7787387; doi:10.1371/journal.pone.0244419)
Supplement: S1 File — (ZIP) [file pone.0244419.s005.zip › S1_Replication_Files/data_preparation_SI.do]

********************************************************************************
*** COVID-19 and mental health deterioration by ethnicity and gender in the UK
*** Authors: E. Proto & C. Quintana-Domeque
*** This version: November 25, 2020
********************************************************************************
**** UKHLS PLOS ONE dataset: Wave 9 (2017-2019) and April 2020 (Covid-19) survey
**** Last version of the data downloaded on: November 23, 2020
********************************************************************************
**** More info on the data source: Understanding Society COVID-19 USER GUIDE
**** Version 4.0, September 2020
********************************************************************************
***File 2 out of 4: data_preparation_PLOS_ONE.do
********************************************************************************

clear all

version 16.0

***** Path *********************************************************************

global path "..\data"

set maxvar 9000

use "$path\wave_9_April_2020.dta", replace

********************************************************************************
****AGE*************************************************************************
********************************************************************************
 
sum age, d
replace age = . if age<0
tabstat age, by(wave_covid)
label variable age "Age in April 2020"

bysort pidp (wave_covid): egen age_b = min(age) //Re-coding AGE (age) in April 2020 to allow for comparison of waves
label variable age_b "Age in April 2020"

***Age groups (based on age in April 2020)***
gen agegr_tip = 1 if age_b<25
replace agegr_tip = 2 if age_b>=25 & age_b<35 
replace agegr_tip = 3 if age_b>=35 & age_b<45 
replace agegr_tip = 4 if age_b>=45 & age_b<55 
replace agegr_tip = 5 if age_b>=55 & age_b<65 
replace agegr_tip = 6 if age_b>=65 & age_b !=. 

label define agegr_tipl 1 "<25" 2 "25-34" 3 "35-44" 4 "45-54" 5 "55-64" 6 "+65"
label values  agegr_tip agegr_tipl 
label variable agegr_tip "Age Group (<25, 25-34, ..., 55-64, 65+)"

****Age dummies****
gen age_24=(agegr_tip==1) if agegr_tip!=.
gen age_25_34=(agegr_tip==2) if agegr_tip!=.
gen age_35_44=(agegr_tip==3) if agegr_tip!=.
gen age_45_54=(agegr_tip==4) if agegr_tip!=.
gen age_55_64=(agegr_tip==5) if agegr_tip!=.
gen age_65=(agegr_tip==6) if agegr_tip!=.

label variable age_24 "Age<25 in April 2020"
label variable age_25_34 "Age 25-34 in April 2020"
label variable age_35_44 "Age 35-44 in April 2020"
label variable age_45_54 "Age 45-54 in April 2020"
label variable age_55_64 "Age 55-64 in April 2020"

********************************************************************************
****GENDER**********************************************************************
********************************************************************************
sum sex_dv, d
replace sex_dv=. if sex_dv==0
tab sex_dv wave_covid
label variable sex_dv "Sex at wave-9"

sum sex, d
replace sex=. if sex==0
tab sex wave_covid
label variable sex "Sex in April 2020"

gen sex_f=sex_dv if sex_dv==sex
tab sex_f

by pidp (wave_covid): egen sex_r = min(sex_f)

gen female=0 if sex_r==1
replace female=1 if sex_r==2

label variable female "1 if woman, 0 if man"

********************************************************************************
****ETHNICITY*******************************************************************
********************************************************************************

***Ethnicity (Ethnic groups)
/*
based on racel_dv: Ethnic group. Uses information collected in interviews with 
adults and includes information collected in previous interviews and from other 
members of the household.
*/
/* 
https://www.understandingsociety.ac.uk/sites/default/files/downloads/legacy/
ethnicity-research-user-guide.pdf?1479912364
*/

**** First definition: 7 groups

gen ethnic = .
replace ethnic = 1 if racel_dv==1  /*British White*/ 
replace ethnic = 2 if racel_dv==2 | racel_dv==3 | racel_dv==4   /*Other White*/ 
replace ethnic = 3 if racel_dv== 5 | racel_dv==6 | racel_dv==7 | racel_dv==8 /*Mixed*/
replace ethnic = 4 if racel_dv==14 | racel_dv==15 | racel_dv==16   /*Black*/ 
replace ethnic = 5 if racel_dv== 9 | racel_dv==10 | racel_dv==11     /*BIP (Bangladeshi, Indian and Pakistani)*/
replace ethnic = 6 if racel_dv==12 | racel_dv==13   /*Chinese or any other Asian Background */ 
replace ethnic = 7 if racel_dv==17      /*Arab*/ 

label define ethnicl 1 "British White" 2 "Other White" 3 "Mixed" 4 "Black" 5 "BIP" 6 "Chinese and other Asian Background" 7 "Arab" 
label values ethnic ethnicl 
label variable ethnic "Ethnicity (7 groups)" 

**** Second definition: 3 groups (for statistical power issues)

gen White_British = (ethnic==1) if ethnic!=. /*White British*/
label variable White_British "White British"

gen BIP = (ethnic==5) if ethnic!=. /*BIP (Bangladeshi, Indian and Pakistani)*/
label variable BIP "Bangladeshi, Indian and Pakistani (South Asian)"

gen non_BIP = (ethnic==2|ethnic==3|ethnic==4|ethnic==6|ethnic==7) if ethnic!=. /*Non-BIP (Other white, Mixed, Black, Chinese, Arab)*/
label variable non_BIP "Non-BIP (Other white, Mixed, Black, Chinese, Arab)"

gen group=0 if White_British==1
replace group=1 if non_BIP==1
replace group=2 if BIP==1

label variable group "0 if White British, 1 if non-BIP, 2 if BIP"

*** Basic definition: 2 groups (BAME vs non-BAME)

gen BAME=0 if ethnic==1
replace BAME=1 if ethnic>=2 & ethnic<=7  

tab BAME
label variable BAME "BAME (=1 yes, =0 no)"

label define BAMEl 0 "No-BAME" 1 "BAME" 
label values BAME BAMEl 

tab BAME wave_covid

/* Definition of BAME based on: 

https://www.devon.gov.uk/equality/communities/diversity/guide/race

"Under the Equality Act 2010, the Protected Characteristic of Race means: 
A person's skin colour, nationality, ethnic or national origin. Race/ethnicity 
includes White British people, but those at most risk of prejudice and 
discrimination in the UK are those from minority ethnic communities such as 
Black and Asian people. 

The terms BME or BAME (Black, Asian and minority ethnic) people refers to people
who are not White by the Census definition. It can also include people who would
 classify themselves under ‘other White’. BAME people therefore include 
 (note from the authors: we use the definition including `other white'):

//Arabic people
//Asylum seekers and refugees
//Asian or Asian British people*
//Black (African/African Caribbean) or Black British people
//Chinese people
//People of mixed heritage
//Travellers and Gypsies
//‘other White’ e.g. White Irish, Australian, French, Polish etc.
*``Asian'' is hugely diverse including East Asian (China, Hong Kong, Japan etc), 
South Asian (India, Pakistan, Bangladesh etc) and Southeast Asian 
(Philippines, Thailand etc.)."

*/ 

********************************************************************************
****ETHNICITY AND GENDER: INTERACTIONS******************************************
********************************************************************************

**female*BAME
gen fem_BAME=BAME*female
label variable fem_BAME "Female * BAME"

**female*BIP and female*non-BIP
gen fem_BIP=BIP*female
gen fem_non_BIP=non_BIP*female
label variable fem_BIP "Female * BIP"
label variable fem_non_BIP "Female * Non-BIP"

********************************************************************************
****INTERVIEW EFFECTS***********************************************************
********************************************************************************

***Month of interview in wave 9 (fixed effects)
tab intdatm_dv //Date of interview, month. 
tab intdatm_dv wave_covid
label variable intdatm_dv "Month of interview in wave 9"

tab intdatm_dv, gen(month_)

***Mode of interview in wave 9 (fixed effect)
tab indmode // mode this individual was given final ind outcome in

gen f2f=1 if indmode==1 //f2f
replace f2f=0 if indmode>=2 & indmode<=3 //telephone & web
tab f2f
label variable f2f "Face to face interview in wave 9"
tab f2f wave_covid

********************************************************************************
****SURVEY WEIGHTS**************************************************************
********************************************************************************

bysort pidp (wave_covid): egen  indinui_xw_all = min(indinui_xw) // 

label variable indinui_xw_all "survey weight"

********************************************************************************
*******MACRO REGIONS************************************************************
********************************************************************************
 
tab gor_dv
replace gor_dv = . if gor_dv<0 

tab gor_dv wave_covid 
 
gen macro_region = 1 if (gor_dv>0 & gor_dv <7)  |  gor_dv == 8 | gor_dv == 9 
replace macro_region = 2 if   gor_dv == 7  
replace macro_region = 3 if   gor_dv == 10  
replace macro_region = 4 if   gor_dv == 11  
replace macro_region = 5 if   gor_dv == 12  

label define macro_regionl  1 "England (excluding London)" 2 "London" 3 ///
"Wales" 4 "Scotland" 5 "Northern Ireland" 
label values  macro_region macro_regionl 
label variable macro_region "Location" 

tab macro_region wave_covid

****Location dummies****
gen England_NL = (macro_re==1) if macro_re!=.
gen London = (macro_re==2) if macro_re!=.
gen Wales = (macro_re==3) if macro_re!=.
gen Scotland = (macro_re==4) if macro_re!=.
gen NorthIre=(macro_re==5) if macro_re!=.

********************************************************************************
*******HOUSEHOLD STRUCTURE IN  APRIL 20*****************************************
********************************************************************************

******** Re-coding household composition in April 2020 and generating (proxy) household size
  
foreach var in hhcompa   hhcompb    hhcompc   hhcompd   hhcompe {

bysort  pidp (wave_covid): egen `var'_a = min(`var')

}

gen hhsize = hhcompa_a + hhcompb_a + hhcompc_a + hhcompd_a + hhcompe_a
label variable hhsize "Household size (approx.)"

******** Re-coding living with a couple in April 2020

bysort pidp (wave_covid): egen couple_19 = min(couple)

replace couple_19=. if couple_19<0
replace couple_19=0 if couple_19==2

label variable couple_19 "Living with a partner in April 2020"

********************************************************************************
*******INCOME IN WAVE 9*********************************************************
********************************************************************************

***Personal income in wave 9***

sum fimnnet_dv, d
replace fimnnet_dv = fimnnet_dv/1000 

tabstat fimnnet_dv, by(wave_covid)
label variable fimnnet_dv "Monthly total net personal income in 1,000 at wave 9"

********************************************************************************
*******EMPLOYMENT IN WAVE 9***************************************************** 
********************************************************************************

***Employment status in wave 9 (current employment status in wave 9): jbstat

g emplo_stat_temp = 1 if  jbstat ==1 /*Self empl*/ 
replace emplo_stat_temp = 2 if  jbstat ==2 /* in paid employment */  
replace emplo_stat_temp = 3 if  jbstat ==3 /* unemployed */  
replace emplo_stat_temp = 4 if  jbstat ==4 /* retired */  
replace emplo_stat_temp = 5 if  jbstat ==6 /* Looking after family or home */  
replace emplo_stat_temp = 6 if  jbstat == 7 /* Student */  
replace emplo_stat_temp = 7 if  jbstat == 8 /* Disabled */  
replace emplo_stat_temp = 8 if  jbstat == 5 | jbstat == 9 | jbstat == 10 | jbstat == 11  | jbstat == 12 /* Other: On maternity leave, On a government training scheme , Unpaid worker in a family business, working in an apprenticeship, doing something else  */

bysort pidp (wave_covid): egen emplo_stat_19 = min(emplo_stat_temp)

drop emplo_stat_temp  

label define emplo_stat_19l 1 "Self-employed"  2 "Employed" 3 "Unemployed" 4 " Retired" 5 "Family care or home"  6 "Student" 7 "Disabled" 8 "Other" 
label values emplo_stat_19 emplo_stat_19l 
label variable emplo_stat_19 "Employment status in wave 9" 

****Employment dummies****
gen selfemployed=(emplo_stat_19==1) if emplo_stat_19!=.
gen employed=(emplo_stat_19==2) if emplo_stat_19!=.
gen unemployed=(emplo_stat_19==3) if emplo_stat_19!=.
gen retired=(emplo_stat_19==4) if emplo_stat_19!=.
gen familycare=(emplo_stat_19==5) if emplo_stat_19!=.
gen student=(emplo_stat_19==6) if emplo_stat_19!=.
gen disabled=(emplo_stat==7) if emplo_stat_19!=.
gen other=(emplo_stat==8) if emplo_stat_19!=.

label variable other "Other employment status"

********************************************************************************
*******EDUCATION IN WAVE 9******************************************************
********************************************************************************

***Highest educational qualification in wave 9

*** Re-coding education in wave 9 ***

replace  qfhigh_dv=. if  qfhigh_dv<0 /** dropping missing and inapplicable values **/

g edu = . 
replace edu =1 if qfhigh_dv <=2 /* BA or higher */
replace edu = 2 if qfhigh_dv >2 & qfhigh_dv <=6 /* Diploma or Equivalent */
replace edu = 3 if qfhigh_dv >6 & qfhigh_dv <=12  /* A level or Equivalent */
replace edu = 4 if qfhigh_dv >12 & qfhigh_dv <=16  /*GCSE or Equivalent */
replace edu = 5 if qfhigh_dv >16 & qfhigh_dv !=.  /* None of the above */ 

bysort pidp (wave_covid): egen edu_19 = min(edu) 

drop edu 

label define edu_19l 1 "BA or higher"  2 "Diploma or Equiv." 3 "A level or Equiv." 4 "GCSE or Equiv." 5 "None" 
label values edu_19 edu_19l 
label variable edu_19 "Highest educational qualification in wave 9"

****Education dummies****
gen BA=(edu_19==1) if edu_19!=.
gen diploma=(edu_19==2) if edu_19!=.
gen Alevel=(edu_19==3) if edu_19!=.
gen GCSE=(edu_19==4) if edu_19!=.
gen none=(edu_19==5) if edu_19!=.

label variable BA "BA or higher"
label variable diploma "Diploma or equivalent"
label variable Alevel "A Level or equivalent"
label variable GCSE "GCSE or equivalent"

********************************************************************************
*******HEALTH IN APRIL 20*******************************************************
********************************************************************************

***Health conditions in April 2020 (remove negative values)

sum hcond_cv1 hcond_cv2 hcond_cv3 hcond_cv4 hcond_cv5 hcond_cv6 hcond_cv7 hcond_cv8 hcond_cv11 hcond_cv21 hcond_cv10 hcond_cv12 hcond_cv13 hcond_cv14 hcond_cv15 hcond_cv16 hcond_cv22 hcond_cv19 hcond_cv23 hcond_cv24 hcond_cv27 hcond_cv18

foreach x in hcond_cv1 hcond_cv2 hcond_cv3 hcond_cv4 hcond_cv5 hcond_cv6 hcond_cv7 hcond_cv8 hcond_cv11 hcond_cv21 hcond_cv10 hcond_cv12 hcond_cv13 hcond_cv14 hcond_cv15 hcond_cv16 hcond_cv22 hcond_cv19 hcond_cv23 hcond_cv24 hcond_cv27 hcond_cv18 {

replace `x'=. if `x'<0 
}

g hcond_temp = max(hcond_cv1,0)+ max(hcond_cv2,0)+ max(hcond_cv3,0) + max(hcond_cv4,0)+ max(hcond_cv5,0) +max(hcond_cv6,0) + max(hcond_cv7,0) + max(hcond_cv8,0) + max(hcond_cv11,0) + max(hcond_cv21,0) + max(hcond_cv10,0) + max(hcond_cv12,0) + max(hcond_cv13,0) + max(hcond_cv14,0)+  max(hcond_cv15,0)+ max(hcond_cv16,0) + max(hcond_cv22,0)+ max(hcond_cv19,0) + max(hcond_cv23,0) + max(hcond_cv24,0) + max(hcond_cv27,0) + max( hcond_cv18,0) if wave_covid==1

bysort  pidp (wave_covid): egen hcond = min(hcond_temp)

drop hcond_temp

g hcond_bin = (hcond>0) if hcond!=.

label variable hcond_bin "At least one health condition in April 2020"
  
********************************************************************************
*****MENTAL HEALTH**************************************************************
********************************************************************************

xtset pidp wave_covid

******* GHQ availability:  Subjective wellbeing (GHQ): Likert (0-36)

count

keep if scghq1_dv[_n]>0 & scghq1_dv[_n]!=.

***4,660 observations deleted

count

******* Within-individual changes in GHQ

**GHQ caseness score (1 if at least 3 out of 12 symptoms)
gen mhp=1 if scghq2_dv>=3 & scghq2_dv!=.
replace mhp=0 if scghq2_dv<3

label variable mhp "Mental health problems indicator"

***Variable created for Wave 9
bysort  pidp (wave_covid): gen Dghq = scghq1_dv[_n+1]-scghq1_dv[_n]
bysort  pidp (wave_covid): gen DMHP = mhp[_n+1]-mhp[_n]

label variable Dghq "Within-individual change in GHQ"
label variable DMHP "Within-individual change in Mental Problems"

***Variable created for COVID wave
bysort  pidp (wave_covid): gen Dghq2 = scghq1_dv[_n]-scghq1_dv[_n-1]

***Panel individual
gen panel_individual=1 if Dghq2!=. & wave==1
replace panel_individual=1 if Dghq!=. & wave==0
replace panel_individual=0 if (Dghq==. & Dghq2==.)

label define panel_individuall 0 "No"  1 "Yes"
label values panel_individual panel_individuall 
label variable panel_individual "Individual is observed twice"
 
***Standardised mental health outcomes: levels and within-individual differences
egen z_ghq = std(scghq1_dv)
label variable z_ghq "GHQ, standardised"

egen z_Dghq = std(Dghq)
label variable z_Dghq "Within-individual change in GHQ, standardised"

****Keep the following variables****
keep scghq1_dv z_ghq z_Dghq Dghq DMHP mhp panel_individual wave pidp age_24-age_55_64 couple_19 month_1-month_12 f2f hhsize London Wales Scotland NorthIre BA diploma Alevel GCSE selfemployed unemployed retired familycare student disabled other fimnnet_dv hcond_bin indinui_xw_all BAME BIP non_BIP White_British group age_b fem_BAME fem_BIP  fem_non_BIP female ethnic 

********************************************************************************
**END OF PREPARATION FILE**
********************************************************************************
