# Supplementary material for: COVID-19 and mental health deterioration by ethnicity and gender in the UK
Source: PLoS One. 2021 Jan 6;16(1):e0244419. doi: 10.1371/journal.pone.0244419 (PMC7787387; doi:10.1371/journal.pone.0244419)
Supplement: S1 File — (ZIP) [file pone.0244419.s005.zip › S1_Replication_Files/Figures_1_4_SI.do]

********************************************************************************
*** COVID-19 and mental health deterioration by ethnicity and gender in the UK
*** Authors: E. Proto & C. Quintana-Domeque
*** This version: November 25, 2020
********************************************************************************
**** UKHLS PLOS ONE dataset: Wave 9 (2017-2019) and April 2020 (Covid-19) survey
**** Last version of the data downloaded on: November 23, 2020
********************************************************************************
**** More info on the data source: Understanding Society COVID-19 USER GUIDE
**** Version 4.0, September 2020
********************************************************************************
***File 4 out of 4: Figures_1_4_SI.do
********************************************************************************

***** Path *********************************************************************

global path "..\Figures"

********************************************************************************
***FIG 1************************************************************************
********************************************************************************

preserve

drop group

gen group=1 if BAME==1 & female==1
replace group=2 if BAME==0 & female==1
replace group=3 if BAME==1 & female==0
replace group=4 if BAME==0 & female==0

gen year=0 if wave_covid==0 & panel_individual==1
replace year=1 if wave_covid==1 & panel_individual==1

drop if year==.
drop if group==.
drop if scghq1_dv==.
drop if indinui_xw_all==.

collapse (mean) GHQ= scghq1_dv (sd) SD=scghq1_dv (count) n=scghq1_dv [aweight=indinui_xw_all], by(year group)

generate hi = GHQ + 1.96*(SD/ sqrt(n))
generate low = GHQ - 1.96*(SD/ sqrt(n))

generate groupyear = year    if group == 1
replace  groupyear = year+5  if group == 2
replace  groupyear = year+10 if group == 3
replace  groupyear = year+15 if group == 4

sort groupyear
list groupyear group year, sepby(groupyear)


twoway (bar GHQ groupyear if year==0, color(blue)) ///
       (bar GHQ groupyear if year==1, color(red)) ///
       (rcap hi low groupyear, lcolor(black)), ///
       legend(row(1) order(1 "2017-2019" 2 "April 2020" 3 "95% CI") ) ///
       xlabel( 1 "BAME women" 6 "White British women" 11 "BAME men" 16 "White British men", noticks  labsize(vsmall)) ///
       xtitle("") ytitle("Average GHQ-12", color(black) size(small)) //title("Figure 1. Average GHQ-12 in 2017-2019 and April 2020 by ethnicity and gender", color(black) size(small))

graph export "$path\Figure1.eps", as(eps) name("Graph") preview(on) replace
graph export "$path\Figure1.png", as(png) name("Graph") replace	   
	   
restore

********************************************************************************
***FIG 2************************************************************************
********************************************************************************


preserve

drop group

gen group=1 if BAME==1 & female==1
replace group=2 if BAME==0 & female==1
replace group=3 if BAME==1 & female==0
replace group=4 if BAME==0 & female==0

drop if group==.
drop if Dghq==.
drop if indinui_xw_all==.

collapse (mean) DGHQ= Dghq (sd) SD=Dghq (count) n=Dghq [aweight=indinui_xw_all], by(group)

generate hi = DGHQ + 1.96*(SD/ sqrt(n))
generate low = DGHQ - 1.96*(SD/ sqrt(n))
 
twoway (bar DGHQ group, color(brown) barw(.3)) ///
       (rcap hi low group, lcolor(black)), ///
	   legend(row(1) order(1 "Average Change GHQ-12" 2 "95% CI") ) ///
	   xlabel(1 "BAME women" 2 "White British women" 3 "BAME men" 4 "White British men", noticks  labsize(vsmall)) ///
       xtitle("") ytitle("Average Change GHQ-12", color(black) size(small)) //title("Figure 2. Average change in GHQ-12 between 2017-2019 and April 2020 by ethnicity and gender", color(black) size(small))

graph export "$path\Figure2.eps", as(eps) name("Graph") preview(on) replace
graph export "$path\Figure2.png", as(png) name("Graph") replace	   
	   	   
restore	    
 
********************************************************************************
***FIG 3************************************************************************
********************************************************************************
 
preserve

drop group

gen group=1 if ethnic==5 & female==1
replace group=2 if (ethnic==2|ethnic==3|ethnic==4|ethnic==6|ethnic==7) & female==1
replace group=3 if ethnic==1  & female==1
replace group=4 if ethnic==5 & female==0
replace group=5 if (ethnic==2|ethnic==3|ethnic==4|ethnic==6|ethnic==7) & female==0
replace group=6 if ethnic==1  & female==0

gen year=0 if wave_covid==0 & panel_individual==1
replace year=1 if wave_covid==1 & panel_individual==1

drop if year==.
drop if group==.
drop if scghq1_dv==.
drop if indinui_xw_all==.

collapse (mean) GHQ= scghq1_dv (sd) SD=scghq1_dv (count) n=scghq1_dv [aweight=indinui_xw_all], by(year group)

generate hi = GHQ + 1.96*(SD/ sqrt(n))
generate low = GHQ - 1.96*(SD/ sqrt(n))

generate groupyear = year    if group == 1
replace  groupyear = year+5  if group == 2
replace  groupyear = year+10 if group == 3
replace  groupyear = year+15 if group == 4
replace  groupyear = year+20 if group == 5
replace  groupyear = year+25 if group == 6

sort groupyear
list groupyear group year, sepby(groupyear)


twoway (bar GHQ groupyear if year==0, color(blue)) ///
       (bar GHQ groupyear if year==1, color(red)) ///
       (rcap hi low groupyear, lcolor(black)), ///
       legend(row(1) order(1 "2017-2019" 2 "April 2020" 3 "95% CI") ) ///
       xlabel( 1 "BIP women" 6 "Non-BIP women" 11 "White British women" 16 "BIP men" 21 "Non-BIP men" 26 "White British men", noticks  labsize(vsmall)) ///
       xtitle("") ytitle("Average GHQ-12", color(black) size(small)) //title("Figure 3. Average GHQ-12 in 2017-2019 and April 2020 by ethnicity and gender", color(black) size(small))
	   
graph export "$path\Figure3.eps", as(eps) name("Graph") preview(on) replace
graph export "$path\Figure3.png", as(png) name("Graph") replace	   

restore

********************************************************************************
***FIG 4************************************************************************
********************************************************************************

preserve

drop group

gen group=1 if ethnic==5 & female==1
replace group=2 if (ethnic==2|ethnic==3|ethnic==4|ethnic==6|ethnic==7) & female==1
replace group=3 if ethnic==1  & female==1
replace group=4 if ethnic==5 & female==0
replace group=5 if (ethnic==2|ethnic==3|ethnic==4|ethnic==6|ethnic==7) & female==0
replace group=6 if ethnic==1  & female==0

drop if group==.
drop if Dghq==.
drop if indinui_xw_all==.

collapse (mean) DGHQ= Dghq (sd) SD=Dghq (count) n=Dghq [aweight=indinui_xw_all], by(group)

generate hi = DGHQ + 1.96*(SD/ sqrt(n))
generate low = DGHQ - 1.96*(SD/ sqrt(n))
 
twoway (bar DGHQ group, color(brown) barw(.3)) ///
       (rcap hi low group, lcolor(black)), ///
	   legend(row(1) order(1 "Average Change GHQ-12" 2 "95% CI") ) ///
	   xlabel( 1 "BIP women" 2 "Non-BIP women" 3 "White British women" 4 "BIP men" 5 "Non-BIP men" 6 "White British men", noticks  labsize(vsmall)) ///
       xtitle("") ytitle("Average Change GHQ-12", color(black) size(small)) //title("Figure 4. Average change in GHQ-12 between 2017-2019 and April 2020 by ethnicity and gender", color(black) size(small))

graph export "$path\Figure4.eps", as(eps) name("Graph") preview(on) replace
graph export "$path\Figure4.png", as(png) name("Graph") replace	   
	   
restore	  

********************************************************************************
**END OF FIGURES FILE**
********************************************************************************
