# Supplementary material for: COVID-19 and mental health deterioration by ethnicity and gender in the UK
Source: PLoS One. 2021 Jan 6;16(1):e0244419. doi: 10.1371/journal.pone.0244419 (PMC7787387; doi:10.1371/journal.pone.0244419)
Supplement: S1 File — (ZIP) [file pone.0244419.s005.zip › S1_Replication_Files/readme_PLOS_ONE.txt]

******************************************************************************************************* 
E. Proto & C. Quintana-Domeque (2020), readme file for replication of Tables and Figures
*******************************************************************************************************
Stata: version 16.0
*******************************************************************************************************
***Date: 25 November 2020
*******************************************************************************************************

To replicate the findings in Proto and Quintana-Domeque (2020), you must download the following
two datasets:

-University of Essex, Institute for Social and Economic Research. Understanding
Society: Waves 1-9, 2009-2018 and Harmonised BHPS: Waves 1-18, 1991-2009.
[data collection]. 12th Edition, 2020. UK Data Service. SN: 6614,
http://doi.org/10.5255/UKDA-SN-8644-4.

-University of Essex, Institute for Social and Economic Research. Understanding
Society: COVID-19 Study, 2020. [data collection]. 4th Edition, 2020. UK Data
Service. SN: 8644, http://doi.org/10.5255/UKDA-SN-8644-4.

From the first dataset, you need the following file from Wave 9:

i_indresp.dta 

From the second dataset, you need the following file from Covid-19 April Wave:

ca_indresp_w.dta

Within your research project folder, create a folder "data". 

Save the two .dta files in your folder "data".

(1) Appending data: data_append_SI.do (to append Wave 9 and Covid-19 April Wave) 

This file will call the two previous files from your folder "data".

Before running the file, you must replace ".." in the path "..\data" with your own path.

(2) Data preparation: data_preparation_SI.do (to generate the variables)

Before running the file, you must replace ".." in the path "..\data" with your own path.

(3) Tables: Tables_1_6_SI.do (to generate the tables in the article)

Within your research project folder, create a folder "Tables".

Before running the file, you must replace ".." in the path "..\Tables" with your own path.

(4) Figures: Figures_1_4_SI.do (to generate the figures in the article)

Within your research project folder, create a folder "Figures".

Before running the file, you must replace ".." in the path "..\Figures" with your own path.

******************************************************************************************************* 
*******************************************************************************************************
