# Supplementary material for: COVID-19 and mental health deterioration by ethnicity and gender in the UK
Source: PLoS One. 2021 Jan 6;16(1):e0244419. doi: 10.1371/journal.pone.0244419 (PMC7787387; doi:10.1371/journal.pone.0244419)
Supplement: S1 File — (ZIP) [file pone.0244419.s005.zip › S1_Replication_Files/Tables_1_6_SI.do]

********************************************************************************
*** COVID-19 and mental health deterioration by ethnicity and gender in the UK
*** Authors: E. Proto & C. Quintana-Domeque
*** This version: November 25, 2020
********************************************************************************
**** UKHLS PLOS ONE dataset: Wave 9 (2017-2019) and April 2020 (Covid-19) survey
**** Last version of the data downloaded on: November 23, 2020
********************************************************************************
**** More info on the data source: Understanding Society COVID-19 USER GUIDE
**** Version 4.0, September 2020
********************************************************************************
***File 3 out of 4: Tables_1_6_SI.do
********************************************************************************

***** Path *********************************************************************

global path "..\Tables"

********************************************************************************
*****TABLE 1: Cross-sectional and longitudinal dimension
********************************************************************************

tab  wave_covid panel_individual

********************************************************************************

*****Data description (other than Table 1)**************************************

count 
count if z_Dghq!=.

gen missing=1 if Dghq==.
replace missing=0 if Dghq!=.
label variable missing "1 if no follow-up, 0 if follow-up"

tab missing if wave_covid==0
tab missing [aw=indinui_xw_all] if wave_covid==0

***Attrition (based on GHQ-12: does GHQ-12 at baseline predict attrition?)*****

reg missing scghq1_dv if wave_covid==0, r
reg missing scghq1_dv [pw=indinui_xw_all] if wave_covid==0, r

reg missing z_ghq if wave_covid==0, r
reg missing z_ghq [pw=indinui_xw_all] if wave_covid==0, r

***Changes in mental health: all individuals vs panel individuals

**All individuals**
 
reg scghq1_dv wave [pw=indinui_xw_all], robust cluster(pidp)
lincom  _cons + wave_covid
reg z_ghq wave [pw=indinui_xw_all], robust cluster(pidp)

**Panel individuals**

reg scghq1_dv wave [pw=indinui_xw_all] if panel_individual==1, robust cluster(pidp)
lincom  _cons + wave_covid
reg z_ghq wave [pw=indinui_xw_all] if panel_individual==1, robust cluster(pidp)

********************************************************************************
*****TABLE 2: Cross-sectional and longitudinal dimension
********************************************************************************

tab BAME [aw= indinui_xw_all] if wave_covid==0 & panel_individual==1
tab group [aw= indinui_xw_all] if wave_covid==0 & panel_individual==1
tab female [aw= indinui_xw_all] if wave_covid==0 & panel_individual==1

tab BAME [aw=indinui_xw_all] if wave_covid==0 & panel_individual==1 & female==0
tab group [aw=indinui_xw_all] if wave_covid==0 & panel_individual==1 & female==0

tab BAME [aw=indinui_xw_all] if wave_covid==0 & panel_individual==1 & female==1
tab group [aw=indinui_xw_all] if wave_covid==0 & panel_individual==1 & female==1

********************************************************************************
*****TABLE 3: Descriptive stats by ethnicity (BAME vs. White British) and gender
********************************************************************************

tabstat age_b hhsize  London  BA selfemployed familycare fimnnet_dv hcond_bin   [aw=indinui_xw_all] if wave_covid==0 & panel_individual==1 & female==0, by(BAME) stat(mean n)

foreach var in age_b hhsize  London  BA selfemployed familycare fimnnet_dv hcond_bin {

reg `var' BAME [pw=indinui_xw_all] if wave_covid==0 & panel_individual==1 & female==0, r

}

tabstat age_b   hhsize  London BA selfemployed  familycare fimnnet_dv hcond_bin   [aw=indinui_xw_all] if wave_covid==0 & panel_individual==1 & female==1, by(BAME) stat(mean n)

foreach var in age_b hhsize  London  BA selfemployed familycare fimnnet_dv hcond_bin {

reg `var' BAME [pw=indinui_xw_all] if wave_covid==0 & panel_individual==1 & female==1, r

}

**************************************************************************************************************
*****TABLE 4: OLS regressions of changes in mental distress in the UKHLS from Wave 9 (2017-2019) to April 2020
**************************************************************************************************************

global controls  age_24-age_55_64 couple_19 month_1-month_3 month_5-month_12 f2f hhsize London Wales Scotland NorthIre BA diploma Alevel GCSE selfemployed unemployed retired familycare student disabled other fimnnet_dv hcond_bin

reg Dghq  female BAME fem_BAME   [pw=indinui_xw_all], r
lincom _cons + female + BAME + fem_BAME
lincom _cons + female
lincom _cons + BAME
lincom _cons

lincom BAME + fem_BAME

outreg2 using "$path\Table4.xls", replace dec(3)  nocons

reg Dghq  female BAME fem_BAME $controls [pw=indinui_xw_all], r
lincom _cons + female + BAME + fem_BAME
lincom _cons + female
lincom _cons + BAME
lincom _cons

lincom BAME + fem_BAME

outreg2 using "$path\Table4.xls", dec(3)  nocons

reg z_Dghq  female BAME fem_BAME   [pw=indinui_xw_all], r
lincom BAME + fem_BAME

outreg2 using "$path\Table4.xls", dec(3)  nocons

reg z_Dghq  female BAME fem_BAME $controls [pw=indinui_xw_all], r
lincom BAME + fem_BAME

outreg2 using "$path\Table4.xls", dec(3)  nocons
estat vif

reg DMHP  female BAME fem_BAME   [pw=indinui_xw_all], r
lincom _cons + female + BAME + fem_BAME
lincom _cons + female
lincom _cons + BAME
lincom _cons

lincom BAME + fem_BAME

outreg2 using "$path\Table4.xls", dec(3)  nocons

reg DMHP  female BAME fem_BAME $controls [pw=indinui_xw_all], r
lincom _cons + female + BAME + fem_BAME
lincom _cons + female
lincom _cons + BAME
lincom _cons

lincom BAME + fem_BAME

outreg2 using "$path\Table4.xls", dec(3)  nocons

********************************************************************************
*****TABLE 5: Descriptive stats by ethnicity (BAME vs. White British) and gender
********************************************************************************
 
tabstat age_b  hhsize  London BA selfemployed familycare fimnnet_dv hcond_bin  [aw=indinui_xw_all] if wave_covid==0 & panel_individual==1 & female==0, by(group) stat(mean n)

foreach var in age_b hhsize  London  BA selfemployed familycare fimnnet_dv hcond_bin {

reg `var' BIP  non_BIP [pw=indinui_xw_all] if wave_covid==0 & panel_individual==1 & female==0, r
test BIP = non_BIP
lincom BIP - non_BIP

}

tabstat age_b  hhsize  London BA selfemployed familycare fimnnet_dv hcond_bin  [aw=indinui_xw_all] if wave_covid==0 & panel_individual==1 & female==1, by(group) stat(mean n) 

foreach var in age_b hhsize  London  BA selfemployed familycare fimnnet_dv hcond_bin {

reg `var' BIP  non_BIP [pw=indinui_xw_all] if wave_covid==0 & panel_individual==1 & female==1, r
test BIP = non_BIP
lincom BIP - non_BIP
}

**************************************************************************************************************
*****TABLE 6: OLS regressions of changes in mental distress in the UKHLS from Wave 9 (2017-2019) to April 2020
**************************************************************************************************************

reg Dghq female BIP non_BIP  fem_BIP fem_non_BIP  [pw=indinui_xw_all], r
lincom BIP + fem_BIP
lincom non_BIP + fem_non_BIP
test BIP=non_BIP

outreg2 using "$path\Table6.xls", replace dec(3)  nocons
 
reg Dghq female BIP non_BIP  fem_BIP fem_non_BIP $controls [pw=indinui_xw_all], r
lincom BIP + fem_BIP
lincom non_BIP + fem_non_BIP
test BIP=non_BIP
  
outreg2 using "$path\Table6.xls", dec(3)  nocons

reg z_Dghq female BIP non_BIP  fem_BIP fem_non_BIP [pw=indinui_xw_all], r
lincom BIP + fem_BIP
lincom non_BIP + fem_non_BIP
  
outreg2 using "$path\Table6.xls", dec(3)  nocons
 
reg z_Dghq female BIP non_BIP  fem_BIP fem_non_BIP $controls [pw=indinui_xw_all], r
lincom BIP + fem_BIP
lincom non_BIP + fem_non_BIP
  
outreg2 using "$path\Table6.xls", dec(3)  nocons
estat vif

reg DMHP female BIP non_BIP  fem_BIP fem_non_BIP  [pw=indinui_xw_all], r
lincom BIP + fem_BIP
lincom non_BIP + fem_non_BIP
test BIP=non_BIP

outreg2 using "$path\Table6.xls", dec(3)  nocons
 
reg DMHP female BIP non_BIP  fem_BIP fem_non_BIP $controls [pw=indinui_xw_all], r
lincom BIP + fem_BIP
lincom non_BIP + fem_non_BIP
test BIP=non_BIP
  
outreg2 using "$path\Table6.xls", dec(3)  nocons

********************************************************************************
**END OF TABLES FILE**
********************************************************************************
